# Supplementary material for: Ion removal effect by soil remediation and desalination
Source: PLoS One. 2026 Apr 27;21(4):e0344492. doi: 10.1371/journal.pone.0344492 (PMC13119863; doi:10.1371/journal.pone.0344492)
Supplement: S1 File — (XLSX) [file pone.0344492.s001.xlsx]

## Sheet: Ion concentration
Name	Cl-(g/kg)			Cl- Average	Standard Deviation	SO42-(g/kg)			SO42- Average	Standard Deviation	Na+(g/kg)			Na +	Standard Deviation
T1-1-1	0.9683	1.1382	0.7985	0.968333	0.16985	3.7348	3.3298	4.1398	3.7348	0.405	1.5081	1.2414	1.7748	1.5081	0.2667
T1-1-2	2.4423	2.1938	2.6167	2.4176	0.212529	4.461	4.3957	4.7064	4.52103	0.163819	1.3812	1.1749	1.1291	1.2284	0.0496997
T1-1-3	2.9711	3.2036	2.552	2.9089	0.330223	4.3491	3.8815	4.8611	4.3639	0.489968	1.0939	1.3296	1.0692	1.16423	0.131774
T1-1-4	4.685	5.3269	4.6864	4.89943	0.370198	7.1156	6.635	6.579	6.77653	0.294972	1.1482	1.1538	1.0395	1.11383	0.0580047
T1-1-5	5.8853	4.9448	4.9433	5.2578	0.543431	6.931	8.0138	6.7619	7.23557	0.679253	0.7252	0.8642	0.8537	0.814367	0.0262701
T1-1-6	5.2726	6.477	5.7983	5.8493	0.603818	10.6702	11.7979	10.875	11.1144	0.600749	0.5657	0.6266	0.5705	0.5876	0.0287536
T1-1-7	8.4733	7.2847	8.7182	8.15873	0.766776	12.5349	11.4528	14.5612	12.8496	1.57792	0.3319	0.3481	0.3877	0.3559	0.0209771
T1-1-8	10.8265	10.0437	9.743	10.2044	0.55934	14.1486	14.24	16.4236	14.9374	1.2879	0.2621	0.2674	0.3009	0.2768	0.0172792
T1-1-9	12.9546	12.137	14.198	13.0965	1.0378	15.4361	13.8331	15.6502	14.9731	0.993084	0.2392	0.226	0.2884	0.2512	0.0313917
T1-1-10	15.5328	14.3117	15.255	15.0332	0.640062	17.6856	16.2377	16.7878	16.9037	0.730875	0.1353	0.1483	0.1476	0.143733	0.00245952
T1-1-11	15.9993	15.6541	17.1063	16.2532	0.758672	18.0576	18.0069	17.6278	17.8974	0.234881	0.112	0.112	0.1194	0.114467	0.0037679
T1-2-1	0.9377	1.0152	0.8601	0.937667	0.07755	3.8564	3.9493	3.7634	3.85637	0.09295	1.4962	1.2408	1.7517	1.49623	0.25545
T1-2-2	0.8717	0.8431	1.0536	0.9228	0.114175	3.6821	4.1346	4.4611	4.0926	0.391195	1.5348	1.5705	1.7017	1.60233	0.0684355
T1-2-3	1.3428	1.3054	1.4979	1.38203	0.102071	3.5211	4.118	4.2575	3.96553	0.39116	1.2799	1.2633	1.2202	1.25447	0.0227664
T1-2-4	1.2712	1.083	1.1374	1.16387	0.0968513	2.8027	3.4637	3.5262	3.2642	0.400891	1.4483	1.2197	1.6453	1.43777	0.212822
T1-2-5	0.8204	0.7935	0.7584	0.790767	0.0310902	4.1218	4.7612	4.5563	4.47977	0.326498	1.2696	1.3518	1.066	1.22913	0.143377
T1-2-6	0.5757	0.6598	0.5273	0.5876	0.0670468	5.3051	4.5855	4.4159	4.76883	0.472099	0.9038	1.0234	0.9723	0.9665	0.0313115
T1-2-7	0.6355	0.5998	0.6665	0.633933	0.0333776	3.9551	4.5823	4.0029	4.1801	0.349134	0.7321	0.6844	0.7665	0.727667	0.0410699
T1-2-8	0.6178	0.7152	0.588	0.640333	0.0665265	3.9105	4.3742	4.2529	4.1792	0.240475	0.5779	0.5141	0.586	0.559333	0.0363473
T1-2-9	0.4811	0.3958	0.5166	0.4645	0.0620873	3.7301	3.397	3.0247	3.38393	0.352881	0.5282	0.4372	0.5227	0.496033	0.0437469
T1-2-10	0.2858	0.2877	0.3458	0.306433	0.0341058	3.7351	3.9583	4.5322	4.0752	0.411207	0.3424	0.2972	0.3958	0.345133	0.0493063
T1-2-11	0.2429	0.2503	0.2836	0.258933	0.02168	3.1349	4.1247	3.5362	3.5986	0.497842	0.3378	0.302	0.3628	0.3342	0.0304178
T1-3-1	0.9808	0.8938	1.0677	0.980767	0.08695	3.8681	4.0407	3.6956	3.86813	0.17255	1.4366	1.1621	1.7111	1.4366	0.2745
T1-3-2	0.7811	0.8561	0.8294	0.8222	0.0380149	4.0513	3.3528	3.7632	3.72243	0.35103	2.6285	2.6176	2.4248	2.55697	0.0985869
T1-3-3	0.5713	0.6315	0.6653	0.6227	0.0476139	3.4931	3.5761	2.8449	3.3047	0.400355	3.3631	3.783	2.8434	3.32983	0.469898
T1-3-4	0.6178	0.6463	0.5277	0.597267	0.0619088	2.6824	2.3565	3.2242	2.75437	0.438304	4.6653	4.5582	3.8812	4.36823	0.349194
T1-3-5	0.438	0.4255	0.4943	0.4526	0.0366501	3.0644	2.8739	3.2259	3.05473	0.176199	5.1165	5.8889	4.8871	5.2975	0.503618
T1-3-6	0.3906	0.4431	0.4234	0.419033	0.026521	2.5909	2.7869	2.542	2.63993	0.129604	7.1007	5.9428	6.4402	6.49457	0.304086
T1-3-7	0.3794	0.4538	0.3996	0.410933	0.038473	2.3933	2.4819	2.6534	2.50953	0.132234	7.0548	8.1407	8.3522	7.84923	0.252541
T1-3-8	0.2896	0.3441	0.3196	0.317767	0.0272962	2.0831	2.3833	2.5213	2.32923	0.224047	8.479	7.5512	8.7631	8.26443	0.609108
T1-3-9	0.3383	0.3564	0.3495	0.348067	0.00913473	2.0282	1.8817	2.1945	2.0348	0.156504	11.2481	9.4121	9.4096	10.0233	0.353581
T1-3-10	0.2292	0.2739	0.2211	0.2414	0.0284357	1.7014	1.9796	2.0742	1.9184	0.193789	11.2528	12.602	12.1807	12.0118	0.303948
T1-3-11	0.2262	0.2472	0.2122	0.228533	0.0176163	1.8524	1.8613	1.8613	1.85833	0.00513842	12.058	13.7499	10.943	12.2503	1.40455
T2-1-1	0.9832	1.0801	0.8863	0.9832	0.0969	3.8489	3.2536	4.4442	3.8489	0.5953	1.423	1.143	1.703	1.423	0.28
T2-1-2	2.3969	2.5042	2.7778	2.55963	0.196407	5.6716	6.2167	4.9401	5.60947	0.640564	1.073	1.1028	1.1106	1.09547	0.00756787
T2-1-3	4.0422	4.6648	3.532	4.07967	0.567329	9.5859	8.326	8.123	8.6783	0.792531	1.0641	0.957	1.1592	1.0601	0.101107
T2-1-4	5.7187	5.2875	6.5683	5.85817	0.65169	9.6947	8.3861	9.8917	9.32417	0.818339	0.7638	0.7917	0.6938	0.749767	0.0491173
T2-1-5	7.3992	8.4547	6.8994	7.58443	0.794023	9.1676	7.7661	10.3692	9.10097	1.30283	0.4595	0.3842	0.4742	0.4393	0.0453762
T2-1-6	8.6611	8.4573	7.4953	8.20457	0.622638	12.5026	11.6806	14.6137	12.9323	1.51303	0.3222	0.3802	0.304	0.335467	0.038292
T2-1-7	9.015	7.6456	7.4438	8.0348	0.854854	16.7698	19.4896	14.1355	16.7983	2.67716	0.3476	0.3225	0.3417	0.337267	0.0100528
T2-1-8	9.5502	7.8066	11.5546	9.63713	1.87551	14.295	15.5078	15.7143	15.1724	0.766805	0.2256	0.2681	0.2052	0.232967	0.0315218
T2-1-9	13.5894	15.9985	11.1337	13.5739	2.43244	16.862	16.73	15.6275	16.4065	0.677855	0.2047	0.1722	0.2311	0.202667	0.0294558
T2-1-10	19.0548	15.555	21.0319	18.5472	2.7735	19.8563	19.8721	21.3247	20.351	0.843257	0.1407	0.1447	0.1244	0.1366	0.0102188
T2-1-11	18.3065	15.3086	20.2009	17.9387	2.4668	19.4157	17.515	20.5449	19.1585	1.53123	0.1407	0.1407	0.1217	0.134367	0.00967433
T2-2-1	0.9806	1.1424	0.8188	0.9806	0.1618	3.877	3.5267	4.2273	3.877	0.3503	1.485	1.5797	1.3903	1.485	0.0947
T2-2-2	1.0184	1.0869	1.101	1.06877	0.0441849	4.0661	4.7909	3.5782	4.14507	0.610194	1.4363	1.5191	1.6055	1.5203	0.0495403
T2-2-3	0.9795	1.0156	0.8102	0.9351	0.109662	4.381	3.634	4.49	4.16833	0.465945	1.339	1.2041	1.1141	1.21907	0.0567773
T2-2-4	0.7123	0.7808	0.8476	0.780233	0.0676518	4.5284	3.8202	5.12	4.48953	0.650771	1.0042	1.0314	1.0175	1.0177	0.00796806
T2-2-5	0.5956	0.5529	0.6872	0.6119	0.0686177	6.4631	6.9273	6.3496	6.58	0.306078	0.7679	0.9307	0.8412	0.8466	0.0501867
T2-2-6	0.5164	0.6042	0.506	0.5422	0.0539448	6.0751	6.3156	5.6718	6.02083	0.325313	0.8663	0.8622	1.0229	0.917133	0.081679
T2-2-7	0.6532	0.6199	0.5682	0.613767	0.0428306	6.1215	5.8091	6.3269	6.08583	0.260736	0.5832	0.5116	0.7048	0.599867	0.0967197
T2-2-8	0.4115	0.398	0.3833	0.3976	0.0141043	5.5816	5.4474	5.4174	5.48213	0.0874369	0.4986	0.5713	0.4973	0.5224	0.0376325
T2-2-9	0.2787	0.2235	0.2857	0.262633	0.0340707	4.4203	3.8002	3.8747	4.03173	0.338564	0.3462	0.3154	0.3112	0.324267	0.00667078
T2-2-10	0.2025	0.2256	0.1737	0.2006	0.0260021	3.9093	3.2392	3.5728	3.57377	0.335051	0.283	0.2783	0.2529	0.2714	0.0131341
T2-2-11	0.1887	0.2008	0.161	0.1835	0.0204032	3.4675	2.651	3.2564	3.12497	0.423821	0.2352	0.2451	0.2288	0.236367	0.00815696
T2-3-1	0.9482	0.7799	1.1165	0.9482	0.1683	3.995	4.4565	3.5335	3.995	0.4615	1.487	1.7719	1.2021	1.487	0.2849
T2-3-2	0.9577	0.8601	0.9596	0.9258	0.0569058	3.3142	3.9648	3.57	3.61633	0.327765	3.0072	2.7677	3.5458	3.1069	0.390113
T2-3-3	0.6731	0.6007	0.6861	0.6533	0.0460143	3.0929	2.8649	3.2359	3.06457	0.187116	4.4914	4.3356	3.8228	4.2166	0.268391
T2-3-4	0.5158	0.5561	0.477	0.5163	0.0395524	2.87	2.5559	3.044	2.8233	0.247378	5.1846	5.0002	5.4781	5.22097	0.239181
T2-3-5	0.3822	0.4064	0.4195	0.4027	0.0189233	2.2973	2.5752	2.7144	2.52897	0.212359	6.6	5.8563	5.4514	5.96923	0.272289
T2-3-6	0.3701	0.3697	0.3457	0.361833	0.0139733	2.0851	2.4289	2.4395	2.31783	0.201623	7.1287	7.1297	6.8047	7.02103	0.165446
T2-3-7	0.3857	0.3257	0.3214	0.344267	0.0359467	2.2015	2.08	1.8866	2.05603	0.158812	8.2449	9.4033	6.6485	8.0989	1.37804
T2-3-8	0.2646	0.301	0.2415	0.269033	0.0299967	1.9135	1.93	1.9269	1.92347	0.00876945	8.1026	9.7725	9.4016	9.09223	0.340597
T2-3-9	0.2459	0.2052	0.2726	0.241233	0.0339415	1.6097	1.5449	1.3788	1.51113	0.119096	13.2812	11.5622	12.2339	12.3591	0.428545
T2-3-10	0.1756	0.1762	0.1989	0.183567	0.0132824	1.4798	1.4614	1.7532	1.5648	0.163418	11.5854	13.6924	13.2313	12.8364	0.428443
T2-3-11	0.1636	0.189	0.1737	0.175433	0.0127884	1.4092	1.4997	1.698	1.53563	0.147715	13.2106	12.9518	12.7939	12.9854	0.102265
T3-1-1	0.9728	1.1261	0.8195	0.9728	0.1533	3.7884	3.9816	3.5953	3.78843	0.19315	1.4756	1.561	1.3902	1.4756	0.0854
T3-1-2	2.7319	3.2815	3.0272	3.01353	0.275055	6.0609	7.2757	5.899	6.41187	0.752469	1.2539	1.0458	1.2874	1.1957	0.121963
T3-1-3	4.8319	4.1103	4.7412	4.56113	0.393058	10.3212	10.0755	11.0566	10.4844	0.510513	1.2563	1.0403	1.298	1.1982	0.129937
T3-1-4	7.7152	7.1294	6.4534	7.09933	0.631437	9.9665	8.4432	11.2421	9.88393	1.40128	0.6467	0.5595	0.7525	0.6529	0.0965166
T3-1-5	7.9558	8.8104	8.7676	8.51127	0.481524	10.6435	12.2977	11.3762	11.4391	0.828894	0.4834	0.5568	0.4928	0.511	0.032977
T3-1-6	7.7507	6.88	8.4667	7.69913	0.794606	12.7645	11.2668	15.1293	13.0535	1.9474	0.4895	0.4318	0.4939	0.471733	0.0314707
T3-1-7	9.2188	11.0184	7.383	9.20673	1.81773	14.7985	13.2549	12.6046	13.5527	1.12685	0.4144	0.337	0.345	0.365467	0.0146813
T3-1-8	10.1447	10.9598	9.3897	10.1647	0.785242	14.2986	13.5129	12.4517	13.4211	0.926868	0.2322	0.2533	0.1936	0.226367	0.0298975
T3-1-9	13.9794	11.6281	14.7531	13.4535	1.62752	14.9185	12.4677	15.1891	14.1918	1.4992	0.2018	0.1762	0.2415	0.2065	0.0326782
T3-1-10	14.1308	16.8077	14.4135	15.1173	1.47071	15.2029	13.6923	15.2737	14.723	0.893285	0.1363	0.1599	0.1637	0.1533	0.00526245
T3-1-11	16.4276	16.7405	15.8376	16.3352	0.458482	15.3603	16.3605	15.9594	15.8934	0.503356	0.1382	0.1546	0.1343	0.142367	0.010221
T3-2-1	0.973	1.0621	0.8838	0.972967	0.08915	3.8644	3.954	3.7748	3.8644	0.0896	1.4813	1.6112	1.3513	1.48127	0.12995
T3-2-2	1.012	0.868	1.0746	0.984867	0.105939	3.8156	3.7644	4.1078	3.89593	0.185259	1.6302	1.4311	1.3622	1.4745	0.0566305
T3-2-3	0.8012	0.9119	0.9631	0.892067	0.0827522	3.6174	3.1252	3.3101	3.3509	0.248624	1.1955	1.2755	1.4196	1.29687	0.0777655
T3-2-4	0.6122	0.7062	0.5807	0.633033	0.0652923	4.2672	3.7009	4.0335	4.00053	0.284586	1.2527	1.1401	1.0649	1.15257	0.047427
T3-2-5	0.5463	0.4802	0.6358	0.5541	0.0780927	3.9896	4.4752	3.9353	4.13337	0.297279	1.1439	1.0946	1.2281	1.15553	0.0668344
T3-2-6	0.5183	0.6029	0.5347	0.551967	0.0448653	6.6318	6.3722	7.3411	6.7817	0.501542	0.9718	0.8218	1.0623	0.951967	0.120386
T3-2-7	0.6072	0.5369	0.6458	0.596633	0.0552136	7.4688	6.3555	6.6516	6.8253	0.576618	0.7617	0.9094	0.6367	0.769267	0.136367
T3-2-8	0.4593	0.4752	0.4245	0.453	0.0259305	6.4325	6.6853	6.2534	6.45707	0.216995	0.6891	0.763	0.7523	0.7348	0.014236
T3-2-9	0.4933	0.5744	0.4352	0.500967	0.069916	5.427	6.093	4.3235	5.28117	0.893719	0.7359	0.6145	0.6104	0.6536	0.0238462
T3-2-10	0.4092	0.4084	0.3399	0.385833	0.0397814	5.2465	4.5877	5.8881	5.24077	0.650219	0.5643	0.5075	0.5463	0.539367	0.0206922
T3-2-11	0.2841	0.2161	0.2352	0.245133	0.0350714	5.1981	5.013	5.3718	5.1943	0.17943	0.3774	0.4632	0.5205	0.4537	0.0361381
T3-3-1	0.9791	0.85	1.1082	0.9791	0.1291	3.7255	3.9157	3.5353	3.7255	0.1902	1.4334	1.6365	1.2304	1.43343	0.20305
T3-3-2	0.7017	0.7712	0.7014	0.724767	0.0402127	3.5174	3.9815	4.1514	3.88343	0.32818	5.2786	5.3864	5.5163	5.39377	0.0729643
T3-3-3	0.5921	0.6216	0.5589	0.590867	0.0313682	3.1879	3.1847	2.6582	3.01027	0.304903	6.0044	5.961	5.3902	5.7852	0.292331
T3-3-4	0.5243	0.5854	0.4843	0.531333	0.0509156	2.4734	2.5524	2.5947	2.54017	0.0615684	7.5204	6.2509	7.7305	7.16727	0.74679
T3-3-5	0.4701	0.4405	0.5626	0.491067	0.063693	1.7883	1.7463	2.1713	1.90197	0.234193	10.5437	9.5336	9.2991	9.79213	0.246614
T3-3-6	0.4669	0.4929	0.4637	0.4745	0.016015	1.9975	2.2701	2.3185	2.19537	0.173058	11.2506	9.5757	9.5299	10.1187	0.327543
T3-3-7	0.3837	0.3491	0.3097	0.3475	0.0370259	2.2338	1.9437	2.3642	2.18057	0.215245	13.2135	12.7681	11.2269	12.4028	0.80535
T3-3-8	0.313	0.2556	0.3364	0.301667	0.0415752	1.9764	1.8885	1.8301	1.89833	0.073644	12.0569	13.6988	10.9032	12.2196	1.39859
T3-3-9	0.2684	0.2391	0.2835	0.263667	0.0225753	1.7794	1.6621	1.9761	1.80587	0.158664	10.4051	12.6494	11.4796	11.5114	0.666403
T3-3-10	0.1712	0.1588	0.1678	0.165933	0.00640729	1.7757	1.8694	1.9627	1.86927	0.0935001	11.4243	13.965	11.9481	12.4458	1.05068
T3-3-11	0.199	0.1785	0.1848	0.187433	0.0105006	1.8324	1.7843	1.9402	1.8523	0.0798324	12.438	13.8379	11.2956	12.5238	1.27139
