# Supplementary material for: Ion removal effect by soil remediation and desalination
Source: PLoS One. 2026 Apr 27;21(4):e0344492. doi: 10.1371/journal.pone.0344492 (PMC13119863; doi:10.1371/journal.pone.0344492)
Supplement: S2 File — (XLSX) [file pone.0344492.s002.xlsx]

## Sheet: Energy consumption
Time(h)	T1(W)			Average	Standard Deviation	T2(W)			Average	Standard Deviation	T3(W)			Average	Standard Deviation
0	0.8	1.4	1.4	1.2	0.34641	4	3.6	3.2	3.6	0.4	12	10.6	11.6	11.4	0.72111
12	0.6	0.8	1	0.8	0.2	3.4	2.4	2.6	2.8	0.52915	11.5	9	11	10.5	1.32288
24	0.6	0.8	1	0.8	0.2	3.6	4.6	5	4.4	0.72111	9.4	7.8	8	8.4	0.87178
36	0.4	0.4	1	0.6	0.34641	2	1.4	1.4	1.6	0.34641	9.2	7.6	8.4	8.4	0.8
48	0.4	0.6	0.8	0.6	0.2	1	1.4	1.2	1.2	0.2	6	4.6	5.6	5.4	0.72111
60	0.4	0.6	0.8	0.6	0.2	1.2	1.2	1.2	1.2	0	2.2	3.4	4.6	3.4	1.2
72	0.3	0.5	0.4	0.4	0.1	1.4	1.4	2	1.6	0.34641	0	0	0	0	0
84	0.4	0.7	0.7	0.6	0.173205	1	1.6	1	1.2	0.34641	0	0	0	0	0
96	0.2	0.3	0.7	0.4	0.264575	1.8	2.6	2.8	2.4	0.52915	0	0	0	0	0
108	0	0.3	0.3	0.2	0.173205	2	1.8	1	1.6	0.52915	0	0	0	0	0
120	0.1	0.4	0.1	0.2	0.173205	2.2	1.5	1.4	1.7	0.43589	0	0	0	0	0
