# Supplementary material for: Ion removal effect by soil remediation and desalination
Source: PLoS One. 2026 Apr 27;21(4):e0344492. doi: 10.1371/journal.pone.0344492 (PMC13119863; doi:10.1371/journal.pone.0344492)
Supplement: S3 File — (XLSX) [file pone.0344492.s003.xlsx]

## Sheet: pH
	S1pH			Average	Standard Deviation	S2pH			Average	Standard Deviation	S3pH			Average	Standard Deviation
1.0V/cm	4.9	4.9	4.96	4.92	0.034641	6.34	6.44	6.57	6.45	0.115326	10.44	9.94	10.37	10.25	0.27074
2.0V/cm	4.8	4.94	4.9	4.88	0.072111	6.06	6.04	6.26	6.12	0.121655	10.7	10.65	10.66	10.67	0.0264575
3.0V/cm	5.3	5.2	5.43	5.31	0.115326	6.88	6.71	6.42	6.67	0.232594	8.98	10.35	10.1	9.81	0.729589
	Anode Electrolyte pH			Average	Standard Deviation	Cathode Electrolyte pH			Average	Standard Deviation
1.0V/cm	1.88	2.19	2.08	2.05	0.157162	10.58	10.88	11.15	10.87	0.285132
2.0V/cm	1.86	2.02	2.24	2.04	0.190788	11.03	11.25	11.53	11.27	0.250599
3.0V/cm	1.83	2.1	2.28	2.07	0.226495	9.91	11.12	12.06	11.03	1.07782
